# Supplementary material for: A Phase 3 Randomized Trial Investigating the Safety, Tolerability, and Immunogenicity of V116, an Adult-Specific Pneumococcal Vaccine, Compared with PPSV23, in Adults ≥50 Years of Age (STRIDE-10)
Source: Vaccines (Basel). 2025 Mar 22;13(4):341. doi: 10.3390/vaccines13040341 (PMC12031205; doi:10.3390/vaccines13040341)
Supplement: Supplementary file 1 [file vaccines-13-00341-s001.zip]

Archive with 1 entries (1 files):
- vaccines-3403617-supplementary.pdf
